# Supplementary material for: A new genus and species of Mileewini leafhoppers (Hemiptera, Cicadellidae, Mileewinae) from China, with a key to genera
Source: Zookeys. 2021 Apr 5;1028:61–7. doi: 10.3897/zookeys.1028.63727 (PMC8041732; doi:10.3897/zookeys.1028.63727)
Supplement: XML Treatment for Anzihelus [file zookeys.1028.63727-treatment1.xml]

<!DOCTYPE tp:taxon-treatment
  PUBLIC "-//TaxonX//DTD Taxonomic Treatment Publishing DTD v0 20100105//EN" "tax-treatment-NSO.dtd">
<tp:taxon-treatment xmlns:tp="http://www.plazi.org/taxpub"><tp:treatment-meta><kwd-group><label>Taxon classification</label><kwd><named-content xmlns:xlink="http://www.w3.org/1999/xlink" content-type="kingdom">Animalia</named-content></kwd><kwd><named-content xmlns:xlink="http://www.w3.org/1999/xlink" content-type="order">Hemiptera</named-content></kwd><kwd><named-content xmlns:xlink="http://www.w3.org/1999/xlink" content-type="family">Cicadellidae</named-content></kwd></kwd-group><mixed-citation publication-type="journal"><person-group><name><surname>Yan</surname><given-names>Bin</given-names></name><name><surname>He</surname><given-names>Hong-Li</given-names></name><name><surname>Yang</surname><given-names>Mao-Fa</given-names></name><name><surname>Webb</surname><given-names>Mick D.</given-names></name></person-group><article-title>A new genus and species of <tp:taxon-name><tp:taxon-name-part taxon-name-part-type="tribe">Mileewini</tp:taxon-name-part></tp:taxon-name> leafhoppers (<tp:taxon-name><tp:taxon-name-part taxon-name-part-type="order">Hemiptera</tp:taxon-name-part></tp:taxon-name>, <tp:taxon-name><tp:taxon-name-part taxon-name-part-type="family">Cicadellidae</tp:taxon-name-part></tp:taxon-name>, <tp:taxon-name><tp:taxon-name-part taxon-name-part-type="subfamily">Mileewinae</tp:taxon-name-part></tp:taxon-name>) from China, with a key to genera</article-title><source>Zookeys</source><day>05</day><month>4</month><year>2021</year><volume>1028</volume><fpage>61</fpage><lpage>67</lpage><pub-id pub-id-type="doi">10.3897/zookeys.1028.63727</pub-id></mixed-citation></tp:treatment-meta><tp:nomenclature><tp:taxon-name><object-id xmlns:xlink="http://www.w3.org/1999/xlink" content-type="arpha" xlink:type="simple">D0204185-49FA-5AFE-9217-7F7822E7B62E</object-id>
              <tp:taxon-name-part taxon-name-part-type="genus" reg="Anzihelus">Anzihelus</tp:taxon-name-part>
              <object-id xmlns:xlink="http://www.w3.org/1999/xlink" content-type="zoobank" xlink:type="simple">http://zoobank.org/37327FC6-BDF4-4516-A74F-5DDBDEF76292</object-id>
            </tp:taxon-name><tp:taxon-status xmlns:xlink="http://www.w3.org/1999/xlink" xlink:type="simple">gen. nov.</tp:taxon-status></tp:nomenclature><tp:treatment-sec sec-type="type species" id="SECID0EIKAC"><title>Type species.</title><p><italic><tp:taxon-name><tp:taxon-name-part taxon-name-part-type="genus" reg="Anzihelus">Anzihelus</tp:taxon-name-part> <tp:taxon-name-part taxon-name-part-type="species" reg="bistriatus">bistriatus</tp:taxon-name-part></tp:taxon-name></italic> sp. nov.</p></tp:treatment-sec><tp:treatment-sec sec-type="description" id="SECID0EZKAC"><title>Description.</title><p>Small pale and slender leafhoppers. Head slightly wider than pronotum, shagreen; crown with anterior margin broadly rounded in dorsal view, median length almost equal to interocular width; shallowly concave at ocelli, the latter located slightly anterior to a line between anterior eye angles; laterofrontal sutures extending onto crown and attaining ocelli; coronal suture three-fifths median length. Face with frontoclypeus shallowly convex; anteclypeus slightly elevated in midline and slightly tapered to broadly rounded apex. Pronotum laterally carinate. Forewing with two open subapical cells; membrane equal in length to clavus. Hind wing with vein <abbrev xmlns:xlink="http://www.w3.org/1999/xlink" xlink:title="radial posterior" id="ABBRID0E6KAC" xlink:type="simple">RP</abbrev> extending to anterior margin of wing subapically (Fig. <xref ref-type="fig" rid="F1">1h</xref>). Fore femur with two stout AV setae and several finer IC setae (Fig. <xref ref-type="fig" rid="F1">1i</xref>). Hindleg femoral setal formula 2:1:1.</p><p><bold><italic>Male genitalia</italic>.</bold> Pygofer lobe in lateral view triangular with a weakly sclerotized band between lobe and dorsal bridge; ventroposterior margin with few spine-like setae; with short process arising at midlength of ventral margin, not attaining end of pygofer, apex pointed. Anal tube as long as pygofer, a medial lamellar process arising caudally from ventral surface, aligned vertically and bifurcate apically. Valve fused to pygofer. Subgenital plates long, narrow, apices exceeding posterior margin of pygofer; with uniseriate row of macrosetae from ventral margin in lateral view and some short and long microsetae on lateral surface. Connective Y-shaped, arms and stem short with a basomedial lobe. Style elongate apex foot-like with inner heel, with few fine setae on inner margin slightly distad of midlength. Aedeagus laterally compressed with distal processes on shaft, gonopore apical; basal apodeme short.</p><p>Female valvulae I in lateral view (Fig. <xref ref-type="fig" rid="F1">1j, k</xref>), with dorsal and ventral margins of shaft distinctly convex; apex acute; with diagonal strigate sculpture dorsally and apically; basal ventral striae present. Valvulae II in lateral view (Fig. <xref ref-type="fig" rid="F1">1l, m</xref>) leaf-shaped distally, apex subacute; blade dorsally with small and closely spaced crenulate sculpture and numerous irregular fine marginal teeth.</p></tp:treatment-sec><tp:treatment-sec sec-type="remarks" id="SECID0E3LAC"><title>Remarks.</title><p>The new genus is similar to other Old World <tp:taxon-name><tp:taxon-name-part taxon-name-part-type="tribe">Mileewini</tp:taxon-name-part></tp:taxon-name> genera (<italic><tp:taxon-name><tp:taxon-name-part taxon-name-part-type="genus" reg="Mileewa">Mileewa</tp:taxon-name-part></tp:taxon-name></italic>, <italic><tp:taxon-name><tp:taxon-name-part taxon-name-part-type="genus" reg="Ujna">Ujna</tp:taxon-name-part></tp:taxon-name></italic> and <italic><tp:taxon-name><tp:taxon-name-part taxon-name-part-type="genus" reg="Processina">Processina</tp:taxon-name-part></tp:taxon-name></italic>) in having vein <abbrev xmlns:xlink="http://www.w3.org/1999/xlink" xlink:title="radial posterior" id="ABBRID0E3MAC" xlink:type="simple">RP</abbrev> in the hind wing extending to the anterior margin subapically (Fig. <xref ref-type="fig" rid="F1">1h</xref>) rather than the more usual apical margin and the marginal vein reaching the wing margin between Pcu and A1. It also has the basal ventral striae of the first valvulae found in the above genera (Fig. <xref ref-type="fig" rid="F1">1j</xref>). The latter feature, of unknown function, has been referred to as the ventral interlocking device but this function is performed by the rami of the first and second valvulae. The new genus can be distinguished from other <tp:taxon-name><tp:taxon-name-part taxon-name-part-type="tribe">Mileewini</tp:taxon-name-part></tp:taxon-name> by its elevated vertex above the pronotum and from most other cicadellids by the male Xth segment (basal anal tube segment) with an unusual single caudal medial process (see also key to genera).</p></tp:treatment-sec><tp:treatment-sec sec-type="etymology" id="SECID0ENNAC"><title>Etymology.</title><p>The genus takes its name from the locality of the type species, Anzihe Nature Reserve.</p></tp:treatment-sec><tp:treatment-sec sec-type="distribution" id="SECID0ESNAC"><title>Distribution.</title><p>China (Sichuan).</p></tp:treatment-sec><tp:treatment-sec><!--Section generated to contain objects referenced in tp:taxon-treatment.--><fig id="F1" position="float" orientation="portrait"><object-id xmlns:xlink="http://www.w3.org/1999/xlink" content-type="doi" xlink:type="simple">10.3897/zookeys.1028.63727.figure1</object-id><object-id xmlns:xlink="http://www.w3.org/1999/xlink" content-type="arpha" xlink:type="simple">AF08BF58-1FF2-505A-B64D-66F952744475</object-id><label>Figure 1.</label><caption><p><italic><tp:taxon-name><tp:taxon-name-part taxon-name-part-type="genus" reg="Anzihelus">Anzihelus</tp:taxon-name-part> <tp:taxon-name-part taxon-name-part-type="species" reg="bistriatus">bistriatus</tp:taxon-name-part></tp:taxon-name></italic> sp. nov. <bold>a–c</bold> (male) <bold>a</bold> habitus, dorsal view <bold>b</bold> habitus, lateral view <bold>c</bold> face <bold>d–f</bold> (female) <bold>d</bold> face <bold>e</bold> habitus, dorsal view <bold>f</bold> habitus, lateral view <bold>g–h</bold> wings <bold>g</bold> forewing <bold>h</bold> hind wing <bold>i</bold> fore femur, anterior surface <bold>j–m</bold> valvulae <bold>j, k</bold> first valvulae, lateral view <bold>l, m</bold> second valvulae, lateral view (<bold>l</bold> damaged basally). Scale bars: 500μm (<bold>a–f</bold>); 0.1 mm (<bold>i–m</bold>).</p></caption><graphic xmlns:xlink="http://www.w3.org/1999/xlink" xlink:href="zookeys-1028-061-g001.jpg" position="float" orientation="portrait" xlink:type="simple" id="oo_528412.jpg"><uri content-type="original_file" xlink:type="simple">https://binary.pensoft.net/fig/528412</uri></graphic></fig></tp:treatment-sec></tp:taxon-treatment>
