# Supplementary material for: A new genus and species of Mileewini leafhoppers (Hemiptera, Cicadellidae, Mileewinae) from China, with a key to genera
Source: Zookeys. 2021 Apr 5;1028:61–7. doi: 10.3897/zookeys.1028.63727 (PMC8041732; doi:10.3897/zookeys.1028.63727)
Supplement: XML Treatment for Anzihelus bistriatus [file zookeys.1028.63727-treatment2.xml]

<!DOCTYPE tp:taxon-treatment
  PUBLIC "-//TaxonX//DTD Taxonomic Treatment Publishing DTD v0 20100105//EN" "tax-treatment-NSO.dtd">
<tp:taxon-treatment xmlns:tp="http://www.plazi.org/taxpub"><tp:treatment-meta><kwd-group><label>Taxon classification</label><kwd><named-content xmlns:xlink="http://www.w3.org/1999/xlink" content-type="kingdom">Animalia</named-content></kwd><kwd><named-content xmlns:xlink="http://www.w3.org/1999/xlink" content-type="order">Hemiptera</named-content></kwd><kwd><named-content xmlns:xlink="http://www.w3.org/1999/xlink" content-type="family">Cicadellidae</named-content></kwd></kwd-group><mixed-citation publication-type="journal"><person-group><name><surname>Yan</surname><given-names>Bin</given-names></name><name><surname>He</surname><given-names>Hong-Li</given-names></name><name><surname>Yang</surname><given-names>Mao-Fa</given-names></name><name><surname>Webb</surname><given-names>Mick D.</given-names></name></person-group><article-title>A new genus and species of <tp:taxon-name><tp:taxon-name-part taxon-name-part-type="tribe">Mileewini</tp:taxon-name-part></tp:taxon-name> leafhoppers (<tp:taxon-name><tp:taxon-name-part taxon-name-part-type="order">Hemiptera</tp:taxon-name-part></tp:taxon-name>, <tp:taxon-name><tp:taxon-name-part taxon-name-part-type="family">Cicadellidae</tp:taxon-name-part></tp:taxon-name>, <tp:taxon-name><tp:taxon-name-part taxon-name-part-type="subfamily">Mileewinae</tp:taxon-name-part></tp:taxon-name>) from China, with a key to genera</article-title><source>Zookeys</source><day>05</day><month>4</month><year>2021</year><volume>1028</volume><fpage>61</fpage><lpage>67</lpage><pub-id pub-id-type="doi">10.3897/zookeys.1028.63727</pub-id></mixed-citation></tp:treatment-meta><tp:nomenclature><tp:taxon-name><object-id xmlns:xlink="http://www.w3.org/1999/xlink" content-type="arpha" xlink:type="simple">8F2F5225-E9DB-55B6-A877-0EC9588B80E0</object-id>
              <tp:taxon-name-part taxon-name-part-type="genus" reg="Anzihelus">Anzihelus</tp:taxon-name-part>
              <tp:taxon-name-part taxon-name-part-type="species" reg="bistriatus">bistriatus</tp:taxon-name-part>
              <object-id xmlns:xlink="http://www.w3.org/1999/xlink" content-type="zoobank" xlink:type="simple">http://zoobank.org/AE1ED0A1-00E8-4384-8113-63C44FF41BB2</object-id>
            </tp:taxon-name><tp:taxon-status xmlns:xlink="http://www.w3.org/1999/xlink" xlink:type="simple">sp. nov.</tp:taxon-status><xref ref-type="fig" rid="F1">Figs 1</xref><xref ref-type="fig" rid="F2">, 2</xref></tp:nomenclature><tp:treatment-sec sec-type="material" id="SECID0EHPAC"><title>Material examined.</title><p><bold><italic>Holotype</italic></bold>: ♂, China, Sichuan Province, Chongzhou City, Anzihe Nature Reserve, 1595 m, 30 July 2016, coll. Bin Yan. <bold><italic>Paratypes</italic></bold>: 6♂♂4♀♀, same data as holotype; 1♂, same data as holotype except, 1687 m, 31 July 2016, at light. All type species deposited in Institute of Entomology, Guizhou University, Guiyang, China (<abbrev xmlns:xlink="http://www.w3.org/1999/xlink" content-type="institution" xlink:title="Institute of Entomology, Guizhou University, Guiyang, China" id="ABBRID0EVPAC" xlink:type="simple">GUGC</abbrev>) and one male paratype in BMNH.</p></tp:treatment-sec><tp:treatment-sec sec-type="description" id="SECID0E1PAC"><title>Description.</title><p><bold><italic>Length</italic>.</bold> Male: 5.5–6.0 mm; female: 5.6–6.0 mm.</p><p><bold><italic>Color</italic></bold> pale yellow. Ocelli red or orange-yellow; eyes reddish brown laterally. Thorax with a brown band extending from behind each eye on pronotum, onto mesonotum and continued onto inner margin of clavus and diagonally across wing to costal margin. Forewing brownish hyaline distally. Legs with fore tibiae and tarsi black.</p><p><bold><italic>Male genitalia</italic>.</bold> Genitalia as in generic description with aedeagus (Fig. <xref ref-type="fig" rid="F2">2g-i</xref>) broad in lateral view with shaft constricted and narrowed distally, with a short ventral process arising medially from ventral surface and a pair of short slightly more elongate processes arising subapically from dorsal surface and apically, all densely covered with micro-spines, lamellate medial lobe from dorsal surface basally.</p><fig id="F2" position="float" orientation="portrait"><object-id xmlns:xlink="http://www.w3.org/1999/xlink" content-type="doi" xlink:type="simple">10.3897/zookeys.1028.63727.figure2</object-id><object-id xmlns:xlink="http://www.w3.org/1999/xlink" content-type="arpha" xlink:type="simple">149FF558-644D-5B95-A803-EE226D0EDB36</object-id><label>Figure 2.</label><caption><p><italic><tp:taxon-name><tp:taxon-name-part taxon-name-part-type="genus" reg="Anzihelus">Anzihelus</tp:taxon-name-part> <tp:taxon-name-part taxon-name-part-type="species" reg="bistriatus">bistriatus</tp:taxon-name-part></tp:taxon-name></italic> sp. nov. <bold>a, b</bold> male genitalia <bold>a</bold> lateral view <bold>b</bold> dorsal view <bold>c</bold> anal tube, ventral view <bold>d</bold> subgenital plate, ventrolateral view <bold>e</bold> style, lateral view <bold>f</bold> connective, dorsal view <bold>g–i</bold> aedeagus <bold>g</bold> dorsal view (viewed from left-hand arrow in Fig. <xref ref-type="fig" rid="F2">2h</xref>) <bold>h</bold> lateral view <bold>i</bold> ventral view (viewed from right-hand arrow in Fig. <xref ref-type="fig" rid="F2">2h</xref>). Scale bars: 0.1 mm.</p></caption><graphic xmlns:xlink="http://www.w3.org/1999/xlink" xlink:href="zookeys-1028-061-g002.jpg" position="float" orientation="portrait" xlink:type="simple" id="oo_528413.jpg"><uri content-type="original_file" xlink:type="simple">https://binary.pensoft.net/fig/528413</uri></graphic></fig><p><bold><italic>Female genitalia</italic>.</bold> Sternite VII, in ventral view, with length approximately equal to width; posterior margin convex medially.</p></tp:treatment-sec><tp:treatment-sec sec-type="etymology" id="SECID0EVCAE"><title>Etymology.</title><p>The specific name refers to the two dark longitudinal stripes dorsally.</p></tp:treatment-sec><tp:treatment-sec sec-type="remarks" id="SECID0E1CAE"><title>Remarks.</title><p>This new species can be easily recognized by its pale colour with a brown diagonal stripe across the forewings.</p></tp:treatment-sec><tp:treatment-sec sec-type="distribution" id="SECID0E6CAE"><title>Distribution.</title><p>China (Sichuan).</p></tp:treatment-sec><tp:treatment-sec><!--Section generated to contain objects referenced in tp:taxon-treatment.--><fig id="F1" position="float" orientation="portrait"><object-id xmlns:xlink="http://www.w3.org/1999/xlink" content-type="doi" xlink:type="simple">10.3897/zookeys.1028.63727.figure1</object-id><object-id xmlns:xlink="http://www.w3.org/1999/xlink" content-type="arpha" xlink:type="simple">AF08BF58-1FF2-505A-B64D-66F952744475</object-id><label>Figure 1.</label><caption><p><italic><tp:taxon-name><tp:taxon-name-part taxon-name-part-type="genus" reg="Anzihelus">Anzihelus</tp:taxon-name-part> <tp:taxon-name-part taxon-name-part-type="species" reg="bistriatus">bistriatus</tp:taxon-name-part></tp:taxon-name></italic> sp. nov. <bold>a–c</bold> (male) <bold>a</bold> habitus, dorsal view <bold>b</bold> habitus, lateral view <bold>c</bold> face <bold>d–f</bold> (female) <bold>d</bold> face <bold>e</bold> habitus, dorsal view <bold>f</bold> habitus, lateral view <bold>g–h</bold> wings <bold>g</bold> forewing <bold>h</bold> hind wing <bold>i</bold> fore femur, anterior surface <bold>j–m</bold> valvulae <bold>j, k</bold> first valvulae, lateral view <bold>l, m</bold> second valvulae, lateral view (<bold>l</bold> damaged basally). Scale bars: 500μm (<bold>a–f</bold>); 0.1 mm (<bold>i–m</bold>).</p></caption><graphic xmlns:xlink="http://www.w3.org/1999/xlink" xlink:href="zookeys-1028-061-g001.jpg" position="float" orientation="portrait" xlink:type="simple" id="oo_528412.jpg"><uri content-type="original_file" xlink:type="simple">https://binary.pensoft.net/fig/528412</uri></graphic></fig></tp:treatment-sec></tp:taxon-treatment>
